# Supplementary material for: P(V)-Promoted Rh-Catalyzed Highly Regioselective Hydroformylation of Styrenes under Mild Conditions
Source: Molecules. 2024 Apr 28;29(9):2039. doi: 10.3390/molecules29092039 (PMC11085418; doi:10.3390/molecules29092039)
Supplement: Supplementary file 1 [file molecules-29-02039-s001.zip]

Archive with 1 entries (1 files):
- molecules-2983766-supplementary.pdf
